# Supplementary material for: 2-(2-Phenylethyl)chromone-Sesquiterpene Hybrids from Agarwood of Aquilaria sinensis: Characterization and Biological Activity Evaluation
Source: Molecules. 2025 Apr 29;30(9):1984. doi: 10.3390/molecules30091984 (PMC12073325; doi:10.3390/molecules30091984)
Supplement: Supplementary file 1 [file molecules-30-01984-s001.zip]

Archive with 1 entries (1 files):
- molecules-3555009-supplementary.pdf
